# Supplementary material for: Surveillance of Parvovirus in Free-Roaming Dogs in the Qinling Mountains and Assessment of the Risk of Cross-Species Transmission to Giant Pandas
Source: Animals (Basel). 2026 May 31;16(11):1686. doi: 10.3390/ani16111686 (PMC13255924; doi:10.3390/ani16111686)
Supplement: Supplementary file 1 [file animals-16-01686-s001.zip]

Archive with 8 entries (8 files):
- Supplementary 1  Reference Sequences.pdf
- Supplementary 2  Antibody Titer Grading and Exposure Criteria.pdf
- Supplementary 3  Table S2.xlsx
- Supplementary 4 Summary of Canine Vaccination Coverage and Population Dynamics.xlsx
- Supplementary 5 Information on Collection of Positive Pathogen Samples .xlsx
- Supplementary 6 Results of serological statistical analysis.pdf
- Supplementary 7 Comparison of Encounter Probability Between Giant Pandas and Domestic Dogs Cold vs. Warm Seasons.pdf
- Supplementary 8 Sample and individual counts for canine and giant panda samples across five time points..xlsx
