# Supplementary material for: Surveillance of Parvovirus in Free-Roaming Dogs in the Qinling Mountains and Assessment of the Risk of Cross-Species Transmission to Giant Pandas
Source: Animals (Basel). 2026 May 31;16(11):1686. doi: 10.3390/ani16111686 (PMC13255924; doi:10.3390/ani16111686)
Supplement: Supplementary file 1 [file animals-16-01686-s001.zip › Supplementary 3 Table S2.xlsx]

## Sheet: Table S2
Table S2. Summary table of Canine Exposure status
Dog ID	Location	Interval	Breed	Sex	Age group	Vaccination history	Exposure status
SGM2	Sanguanmiao	Interval 1	mix	F	adult	yes	no
SGM3	Sanguanmiao	Interval 1	mix	M	juvenile	no	yes
SGM11	Sanguanmiao	Interval 1	mix	F	adult	yes	no
SGM12	Sanguanmiao	Interval 1	mix	M	adult	no	no
SGM13	Sanguanmiao	Interval 1	mix	M	adult	yes	no
SGM14	Sanguanmiao	Interval 1	mix	F	adult	no	no
SGM15	Sanguanmiao	Interval 1	mix	M	adult	no	no
DGP1	Daguping	Interval 1	mix	F	adult	yes	no
DGP10	Daguping	Interval 1	purebred	M	adult	yes	no
DGP12	Daguping	Interval 1	mix	F	juvenile	no	no
DGP13	Daguping	Interval 1	mix	M	adult	yes	no
DGP14	Daguping	Interval 1	purebred	M	adult	yes	yes
DGP15	Daguping	Interval 1	purebred	M	adult	yes	no
DGP16	Daguping	Interval 1	purebred	M	adult	yes	no
DGP17	Daguping	Interval 1	purebred	M	juvenile	no	no
DGP18	Daguping	Interval 1	mix	F	adult	yes	no
DGP21	Daguping	Interval 1	mix	M	juvenile	no	no
DGP22	Daguping	Interval 1	mix	M	adult	yes	no
DGP23	Daguping	Interval 1	mix	M	adult	yes	no
DGP24	Daguping	Interval 1	mix	F	juvenile	no	no
DGP27	Daguping	Interval 1	mix	M	adult	no	no
DGP28	Daguping	Interval 1	mix	F	adult	yes	no
DGP29	Daguping	Interval 1	mix	M	juvenile	no	no
DGP38	Daguping	Interval 1	purebred	M	adult	yes	no
DGP41	Daguping	Interval 1	mix	F	juvenile	no	no
DGP43	Daguping	Interval 1	mix	M	juvenile	no	yes
YB1	Peripheral habitat	Interval 1	mix	M	adult	no	no
YB2	Peripheral habitat	Interval 1	mix	M	adult	no	no
YB4	Peripheral habitat	Interval 1	mix	M	adult	no	no
LTZ2	Peripheral habitat	Interval 1	mix	M	adult	no	no
XNP1	Peripheral habitat	Interval 1	mix	M	adult	yes	no
XNP2	Peripheral habitat	Interval 1	mix	F	adult	yes	no
XNP3	Peripheral habitat	Interval 1	purebred	F	adult	no	no
XNP4	Peripheral habitat	Interval 1	mix	M	adult	no	no
XNP5	Peripheral habitat	Interval 1	mix	M	juvenile	no	no
SGM1	Sanguanmiao	Interval 2	mix	F	adult	yes	no
SGM2	Sanguanmiao	Interval 2	mix	F	adult	yes	no
SGM3	Sanguanmiao	Interval 2	mix	M	juvenile	no	yes
SGM4	Sanguanmiao	Interval 2	purebred	F	adult	no	no
SGM7	Sanguanmiao	Interval 2	mix	M	juvenile	yes	no
SGM8	Sanguanmiao	Interval 2	mix	M	adult	yes	no
SGM12	Sanguanmiao	Interval 2	mix	M	adult	no	no
SGM13	Sanguanmiao	Interval 2	mix	M	adult	yes	no
SGM14	Sanguanmiao	Interval 2	mix	F	adult	no	no
SGM15	Sanguanmiao	Interval 2	mix	M	adult	no	no
LFY1	Peripheral habitat	Interval 2	mix	M	adult	no	no
DGP10	Daguping	Interval 2	purebred	M	adult	yes	no
DGP12	Daguping	Interval 2	mix	F	juvenile	no	no
DGP13	Daguping	Interval 2	mix	M	adult	yes	no
DGP14	Daguping	Interval 2	purebred	M	adult	yes	yes
DGP15	Daguping	Interval 2	purebred	M	adult	yes	no
DGP16	Daguping	Interval 2	purebred	M	adult	yes	no
DGP17	Daguping	Interval 2	purebred	M	juvenile	no	no
DGP18	Daguping	Interval 2	mix	F	adult	yes	no
DGP21	Daguping	Interval 2	mix	M	juvenile	no	no
DGP22	Daguping	Interval 2	mix	M	adult	yes	no
DGP23	Daguping	Interval 2	mix	M	adult	yes	yes
DGP24	Daguping	Interval 2	mix	F	juvenile	no	yes
DGP26	Daguping	Interval 2	purebred	M	adult	yes	no
DGP27	Daguping	Interval 2	mix	M	adult	no	no
DGP29	Daguping	Interval 2	mix	M	juvenile	no	yes
DGP34	Daguping	Interval 2	mix	M	juvenile	no	yes
DGP35	Daguping	Interval 2	mix	M	juvenile	no	yes
DGP36	Daguping	Interval 2	purebred	F	adult	yes	yes
DGP37	Daguping	Interval 2	mix	M	juvenile	no	yes
DGP38	Daguping	Interval 2	purebred	M	adult	yes	yes
DGP39	Daguping	Interval 2	purebred	M	juvenile	no	yes
DGP40	Daguping	Interval 2	purebred	F	adult	yes	no
DGP41	Daguping	Interval 2	mix	F	juvenile	no	yes
DGP42	Daguping	Interval 2	purebred	M	adult	yes	yes
DGP43	Daguping	Interval 2	mix	M	juvenile	no	yes
DGP49	Daguping	Interval 2	mix	M	adult	yes	yes
DGP50	Daguping	Interval 2	mix	M	adult	yes	yes
*DGP55	Daguping	Interval 2	mix	F	juvenile	no	yes
*DGP56	Daguping	Interval 2	mix	F	juvenile	no	yes
*DGP57	Daguping	Interval 2	mix	M	juvenile	no	yes
YB2	Peripheral habitat	Interval 2	mix	M	adult	no	no
YB4	Peripheral habitat	Interval 2	mix	M	adult	no	no
LTZ1	Peripheral habitat	Interval 2	mix	M	adult	no	no
LTZ2	Peripheral habitat	Interval 2	mix	M	adult	no	no
XNP1	Peripheral habitat	Interval 2	mix	M	adult	yes	no
XNP2	Peripheral habitat	Interval 2	mix	F	adult	yes	no
XNP3	Peripheral habitat	Interval 2	purebred	F	adult	no	no
XNP4	Peripheral habitat	Interval 2	mix	M	adult	no	no
XNP5	Peripheral habitat	Interval 2	mix	M	juvenile	no	no
SGM1	Sanguanmiao	Interval 3	mix	F	adult	yes	no
SGM2	Sanguanmiao	Interval 3	mix	F	adult	yes	no
SGM3	Sanguanmiao	Interval 3	mix	M	adult	no	no
SGM4	Sanguanmiao	Interval 3	purebred	F	adult	no	no
SGM7	Sanguanmiao	Interval 3	mix	M	adult	yes	no
SGM8	Sanguanmiao	Interval 3	mix	M	adult	yes	no
SGM12	Sanguanmiao	Interval 3	mix	M	adult	no	no
SGM13	Sanguanmiao	Interval 3	mix	M	adult	yes	no
SGM14	Sanguanmiao	Interval 3	mix	F	adult	no	no
SGM15	Sanguanmiao	Interval 3	mix	M	adult	no	no
LFY1	Peripheral habitat	Interval 3	mix	M	adult	no	no
DGP10	Daguping	Interval 3	purebred	M	adult	yes	yes
DGP12	Daguping	Interval 3	mix	F	juvenile	no	yes
DGP13	Daguping	Interval 3	mix	M	adult	yes	no
DGP14	Daguping	Interval 3	purebred	M	adult	yes	yes
DGP15	Daguping	Interval 3	purebred	M	adult	yes	yes
DGP16	Daguping	Interval 3	purebred	M	adult	yes	yes
DGP17	Daguping	Interval 3	purebred	M	juvenile	no	yes
DGP21	Daguping	Interval 3	mix	M	juvenile	no	yes
DGP22	Daguping	Interval 3	mix	M	adult	yes	no
DGP23	Daguping	Interval 3	mix	M	adult	yes	yes
DGP24	Daguping	Interval 3	mix	F	juvenile	no	no
DGP26	Daguping	Interval 3	purebred	M	adult	yes	yes
DGP27	Daguping	Interval 3	mix	M	adult	no	no
DGP29	Daguping	Interval 3	mix	M	juvenile	no	yes
DGP30	Daguping	Interval 3	mix	M	juvenile	no	yes
DGP31	Daguping	Interval 3	mix	F	juvenile	no	yes
DGP34	Daguping	Interval 3	mix	M	juvenile	no	yes
DGP35	Daguping	Interval 3	mix	M	juvenile	no	yes
DGP36	Daguping	Interval 3	purebred	F	adult	yes	no
DGP37	Daguping	Interval 3	mix	M	juvenile	no	no
DGP38	Daguping	Interval 3	purebred	M	adult	yes	yes
DGP39	Daguping	Interval 3	purebred	M	juvenile	no	yes
DGP40	Daguping	Interval 3	purebred	F	adult	yes	no
DGP41	Daguping	Interval 3	mix	F	adult	no	yes
DGP42	Daguping	Interval 3	purebred	M	adult	yes	no
DGP43	Daguping	Interval 3	mix	M	juvenile	no	no
DGP49	Daguping	Interval 3	mix	M	adult	yes	no
DGP50	Daguping	Interval 3	mix	M	adult	yes	no
DGP51	Daguping	Interval 3	mix	M	juvenile	no	yes
DGP52	Daguping	Interval 3	mix	M	juvenile	no	yes
DGP53	Daguping	Interval 3	mix	F	juvenile	no	yes
DGP54	Daguping	Interval 3	mix	F	juvenile	no	yes
YB2	Peripheral habitat	Interval 3	mix	M	adult	no	no
YB4	Peripheral habitat	Interval 3	mix	M	adult	no	no
LTZ1	Peripheral habitat	Interval 3	mix	M	adult	no	yes
LTZ2	Peripheral habitat	Interval 3	mix	M	adult	no	no
XNP1	Peripheral habitat	Interval 3	mix	M	adult	yes	no
XNP2	Peripheral habitat	Interval 3	mix	F	adult	yes	no
XNP3	Peripheral habitat	Interval 3	purebred	F	adult	no	no
XNP4	Peripheral habitat	Interval 3	mix	M	adult	no	no
XNP5	Peripheral habitat	Interval 3	mix	M	juvenile	no	no
SGM1	Sanguanmiao	Interval 4	mix	F	adult	yes	no
SGM3	Sanguanmiao	Interval 4	mix	M	adult	no	no
SGM4	Sanguanmiao	Interval 4	purebred	F	adult	no	no
SGM7	Sanguanmiao	Interval 4	mix	M	adult	yes	no
SGM8	Sanguanmiao	Interval 4	mix	M	adult	yes	no
SGM9/DGP32	Sanguanmiao	Interval 4	mix	F	juvenile	no	no
SGM10/DGP33	Sanguanmiao	Interval 4	mix	M	juvenile	no	no
SGM13	Sanguanmiao	Interval 4	mix	M	adult	yes	no
SGM14	Sanguanmiao	Interval 4	mix	F	adult	no	no
SGM15	Sanguanmiao	Interval 4	mix	M	adult	no	no
LFY1	Peripheral habitat	Interval 4	mix	M	adult	no	no
DGP4	Daguping	Interval 4	mix	M	juvenile	yes	yes
DGP5	Daguping	Interval 4	purebred	M	juvenile	yes	no
DGP6	Daguping	Interval 4	mix	M	juvenile	yes	yes
DGP7	Daguping	Interval 4	mix	F	juvenile	yes	yes
DGP8	Daguping	Interval 4	mix	M	juvenile	yes	yes
DGP9	Daguping	Interval 4	purebred	F	juvenile	yes	yes
DGP10	Daguping	Interval 4	purebred	M	adult	yes	no
DGP12	Daguping	Interval 4	mix	F	juvenile	no	no
DGP13	Daguping	Interval 4	mix	M	adult	yes	no
DGP14	Daguping	Interval 4	purebred	M	adult	yes	no
DGP15	Daguping	Interval 4	purebred	M	adult	yes	no
DGP16	Daguping	Interval 4	purebred	M	adult	yes	no
DGP17	Daguping	Interval 4	purebred	M	adult	no	yes
DGP19	Daguping	Interval 4	mix	M	adult	yes	no
DGP21	Daguping	Interval 4	mix	M	juvenile	no	yes
DGP22	Daguping	Interval 4	mix	M	adult	yes	yes
DGP23	Daguping	Interval 4	mix	M	adult	yes	no
DGP24	Daguping	Interval 4	mix	F	adult	no	no
DGP25	Daguping	Interval 4	mix	M	juvenile	no	no
DGP26	Daguping	Interval 4	purebred	M	adult	yes	no
DGP27	Daguping	Interval 4	mix	M	adult	no	no
DGP30	Daguping	Interval 4	mix	M	juvenile	no	no
DGP31	Daguping	Interval 4	mix	F	juvenile	no	no
DGP36	Daguping	Interval 4	purebred	F	adult	yes	no
DGP37	Daguping	Interval 4	mix	M	adult	no	no
DGP38	Daguping	Interval 4	purebred	M	adult	yes	no
DGP40	Daguping	Interval 4	purebred	F	adult	yes	no
DGP41	Daguping	Interval 4	mix	F	adult	no	no
DGP42	Daguping	Interval 4	purebred	M	adult	yes	no
DGP43	Daguping	Interval 4	mix	M	adult	no	no
DGP44	Daguping	Interval 4	mix	M	juvenile	no	yes
DGP46	Daguping	Interval 4	mix	M	juvenile	no	no
DGP47	Daguping	Interval 4	mix	M	juvenile	no	no
DGP51	Daguping	Interval 4	mix	M	juvenile	no	yes
DGP52	Daguping	Interval 4	mix	M	juvenile	no	no
DGP53	Daguping	Interval 4	mix	F	juvenile	no	no
DGP54	Daguping	Interval 4	mix	F	juvenile	no	yes
YB2	Peripheral habitat	Interval 4	mix	M	adult	no	no
YB4	Peripheral habitat	Interval 4	mix	M	adult	no	no
LTZ1	Peripheral habitat	Interval 4	mix	M	adult	no	no
LTZ2	Peripheral habitat	Interval 4	mix	M	adult	no	no
XNP1	Peripheral habitat	Interval 4	mix	M	adult	yes	yes
XNP2	Peripheral habitat	Interval 4	mix	F	adult	yes	yes
XNP3	Peripheral habitat	Interval 4	purebred	F	adult	no	yes
XNP4	Peripheral habitat	Interval 4	mix	M	adult	no	no
XNP5	Peripheral habitat	Interval 4	mix	M	juvenile	no	yes
