# Supplementary material for: Surveillance of Parvovirus in Free-Roaming Dogs in the Qinling Mountains and Assessment of the Risk of Cross-Species Transmission to Giant Pandas
Source: Animals (Basel). 2026 May 31;16(11):1686. doi: 10.3390/ani16111686 (PMC13255924; doi:10.3390/ani16111686)
Supplement: Supplementary file 1 [file animals-16-01686-s001.zip › Supplementary 4 Summary of Canine Vaccination Coverage and Population Dynamics.xlsx]

## Sheet: Table S3
Table S3. Summary of Canine Vaccination Coverage
Location	Time	Total	Male	Female	Total puppies (0–4m)	Unvaccinated puppies (0–4m)	Vaccinated puppies (0–4m)	Puppies ≥2m	Unvaccinated puppies ≥2m	Vaccinated puppies ≥2m	Total juveniles (5–12m)	Unvaccinated juveniles (5–12m)	Vaccinated juveniles (5–12m)	Total adults (≥12m)	Unvaccinated total adults (≥12 m)	Vaccinated total adults (≥12 m)	Susceptible dogs	Vaccination coverage	Proportion of puppies	Proportion of juveniles	Proportion of adults	Proportion of susceptible dogs (2–12m unvaccinated)	Proportion of females
Daguping	2024.08.30	40	28	12	12	12	0	2	2	0	1	1	0	27	4	23	3	0.766667	0.3	0.025	0.675	0.075	0.3
Daguping	2024.11.30	40	27	13	13	11	2	12	10	2	3	3	0	24	3	21	13	0.589744	0.325	0.075	0.6	0.325	0.325
Daguping	2025.02.15	46	33	13	9	9	0	3	3	0	15	15	0	22	3	19	18	0.475	0.195652	0.326087	0.478261	0.391304	0.282609
Daguping	2025.04.30	55	38	17	8	8	0	6	6	0	23	17	6	24	5	19	23	0.471698	0.145455	0.418182	0.436364	0.418182	0.309091
Daguping	2025.08.15	49	30	19	4	4	0	3	3	0	21	15	6	24	9	15	18	0.4375	0.0816327	0.428571	0.489796	0.367347	0.387755
Sanguanmiao	2024.08.30	12	7	5	0	0	0	0	0	0	4	3	1	8	3	5	3	0.5	0	0.333333	0.666667	0.25	0.416667
Sanguanmiao	2024.11.30	10	6	4	0	0	0	0	0	0	2	1	1	8	4	4	1	0.5	0	0.2	0.8	0.1	0.4
Sanguanmiao	2025.02.15	10	6	4	0	0	0	0	0	0	2	1	1	8	4	4	1	0.5	0	0.2	0.8	0.1	0.4
Sanguanmiao	2025.04.30	10	6	4	0	0	0	0	0	0	0	0	0	10	5	5	0	0.5	0	0	1	0	0.4
Sanguanmiao	2025.08.15	10	6	4	0	0	0	0	0	0	2	2	0	8	4	4	2	0.4	0	0.2	0.8	0.2	0.4
Liangfengya	2024.08.30	0	0	0	0	0	0	0	0	0	0	0	0	0	0	0	0
Liangfengya	2024.11.30	1	1	0	0	0	0	0	0	0	0	0	0	1	1	0	0	0	0	0	1	0	0
Liangfengya	2025.02.15	1	1	0	0	0	0	0	0	0	0	0	0	1	1	0	0	0	0	0	1	0	0
Liangfengya	2025.04.30	1	1	0	0	0	0	0	0	0	0	0	0	1	1	0	0	0	0	0	1	0	0
Liangfengya	2025.08.15	1	1	0	0	0	0	0	0	0	0	0	0	1	1	0	0	0	0	0	1	0	0
Yueba	2024.08.30	7	6	1	0	0	0	0	0	0	0	0	0	7	6	1	0	0.142857	0	0	1	0	0.142857
Yueba	2024.11.30	7	6	1	0	0	0	0	0	0	0	0	0	7	6	1	0	0.142857	0	0	1	0	0.142857
Yueba	2025.02.15	6	5	1	0	0	0	0	0	0	0	0	0	6	5	1	0	0.166667	0	0	1	0	0.166667
Yueba	2025.04.30	6	5	1	0	0	0	0	0	0	0	0	0	6	5	1	0	0.166667	0	0	1	0	0.166667
Yueba	2025.08.15	8	7	1	1	1	0	1	1	0	1	1	0	6	5	1	2	0.125	0.125	0.125	0.75	0.25	0.125
Longtanzi	2024.08.30	2	2	0	0	0	0	0	0	0	0	0	0	2	2	0	0	0	0	0	1	0	0
Longtanzi	2024.11.30	2	2	0	0	0	0	0	0	0	0	0	0	2	2	0	0	0	0	0	1	0	0
Longtanzi	2025.02.15	2	2	0	0	0	0	0	0	0	0	0	0	2	2	0	0	0	0	0	1	0	0
Longtanzi	2025.04.30	2	2	0	0	0	0	0	0	0	0	0	0	2	2	0	0	0	0	0	1	0	0
Longtanzi	2025.08.15	2	2	0	0	0	0	0	0	0	0	0	0	2	2	0	0	0	0	0	1	0	0
Xiaonanping	2024.08.30	8	5	3	0	0	0	0	0	0	0	0	0	8	6	2	0	0.25	0	0	1	0	0.375
Xiaonanping	2024.11.30	10	6	4	2	2	0	0	0	0	0	0	0	8	6	2	0	0.25	0.2	0	0.8	0	0.4
Xiaonanping	2025.02.15	9	6	3	0	0	0	0	0	0	1	1	0	8	6	2	1	0.222222	0	0.111111	0.888889	0.111111	0.333333
Xiaonanping	2025.04.30	9	6	3	0	0	0	0	0	0	1	1	0	8	6	2	1	0.222222	0	0.111111	0.888889	0.111111	0.333333
Xiaonanping	2025.08.15	8	5	3	0	0	0	0	0	0	1	1	0	7	5	2	1	0.25	0	0.125	0.875	0.125	0.375
Total	2024.08.30	69	48	21	12	12	0	2	2	0	5	4	1	52	21	31	6	0.542373	0.173913	0.0724638	0.753623	0.0869565	0.304348
Total	2024.11.30	70	48	22	15	13	2	12	10	2	5	4	1	50	22	28	14	0.462687	0.214286	0.0714286	0.714286	0.2	0.314286
Total	2025.02.15	74	53	21	9	9	0	3	3	0	18	17	1	47	21	26	20	0.397059	0.121622	0.243243	0.635135	0.27027	0.283784
Total	2025.04.30	83	58	25	8	8	0	6	6	0	24	18	6	51	24	27	24	0.407407	0.0963855	0.289157	0.614458	0.289157	0.301205
Total	2025.08.15	78	51	27	5	5	0	4	4	0	25	19	6	48	26	22	23	0.363636	0.0641026	0.320513	0.615385	0.294872	0.346154
																		#DIV/0!

## Sheet: Table S4
Table S4. Summary of Canine Population Dynamics
Location	Time period	Births	Deaths	Immigrants	Emigrants	Birth rate	Death rate	Immigrant rate	Emigrant rate
Daguping	2024.08.30-2024.11.30	1	0	2	3	0.025	0	0.05	0.075
Daguping	2024.11.30-2025.02.15	6	3	7	4	0.139535	0.0697674	0.162791	0.0930233
Daguping	2025.02.15-2025.04.30	1	0	8	0	0.019802	0	0.158416	0
Daguping	2025.04.30-2025.08.15	7	1	1	13	0.134615	0.0192308	0.0192308	0.25
Sanguanmiao	2024.08.30-2024.11.30	0	3	1	0	0	0.272727	0.0909091	0
Sanguanmiao	2024.11.30-2025.02.15	0	0	0	0	0	0	0	0
Sanguanmiao	2025.02.15-2025.04.30	0	0	0	0	0	0	0	0
Sanguanmiao	2025.04.30-2025.08.15	0	0	2	2	0	0	0.2	0.2
Liangfengya	2024.08.30-2024.11.30	0	0	1	0
Liangfengya	2024.11.30-2025.02.15	0	0	0	0	0	0	0	0
Liangfengya	2025.02.15-2025.04.30	0	0	0	0	0	0	0	0
Liangfengya	2025.04.30-2025.08.15	0	0	0	0	0	0	0	0
Yueba	2024.08.30-2024.11.30	0	0	0	0	0	0	0	0
Yueba	2024.11.30-2025.02.15	0	0	0	1	0	0	0	0.153846
Yueba	2025.02.15-2025.04.30	0	0	0	0	0	0	0	0
Yueba	2025.04.30-2025.08.15	0	0	2	0	0	0	0.285714	0
Longtanzi	2024.08.30-2024.11.30	0	0	0	0	0	0	0	0
Longtanzi	2024.11.30-2025.02.15	0	0	0	0	0	0	0	0
Longtanzi	2025.02.15-2025.04.30	0	0	0	0	0	0	0	0
Longtanzi	2025.04.30-2025.08.15	0	0	0	0	0	0	0	0
Xiaonanping	2024.08.30-2024.11.30	2	0	0	0	0.222222	0	0	0
Xiaonanping	2024.11.30-2025.02.15	0	0	0	1	0	0	0	0.105263
Xiaonanping	2025.02.15-2025.04.30	0	0	0	0	0	0	0	0
Xiaonanping	2025.04.30-2025.08.15	0	0	0	1	0	0	0	0.117647
Total	2024.08.30-2024.11.30	3	3	4	3	0.0434783	0.0434783	0.057971	0.0434783
Total	2024.11.30-2025.02.15	6	3	7	6	0.0833333	0.0416667	0.0972222	0.0833333
Total	2025.02.15-2025.04.30	1	0	8	0	0.0127389	0	0.101911	0
Total	2025.04.30-2025.08.15	7	1	2	13	0.0869565	0.0124224	0.0248447	0.161491
