# Supplementary material for: Surveillance of Parvovirus in Free-Roaming Dogs in the Qinling Mountains and Assessment of the Risk of Cross-Species Transmission to Giant Pandas
Source: Animals (Basel). 2026 May 31;16(11):1686. doi: 10.3390/ani16111686 (PMC13255924; doi:10.3390/ani16111686)
Supplement: Supplementary file 1 [file animals-16-01686-s001.zip › Supplementary 5 Information on Collection of Positive Pathogen Samples .xlsx]

## Sheet: Table S5
Table S5. Information on Collection of Positive Pathogen Samples
Positive sample ID	Strain ID	Collection time	Collection site	Within FNNR	Within study area	Within study period	Latitude (N)	Longitude (E)	Host breed	Sample types
XNP-1	Xiaonanping-1	2024.1	Xiaonanping, Foping, Hanzhong, Shaanxi	no	yes	no	33.606	107.939	mix	intestinal tissue
XNP-2	Xiaonanping-1	2024.1	Xiaonanping, Foping, Hanzhong, Shaanxi	no	yes	no	33.606	107.939	mix	anal swab
SYG-1	Shiyingou-1	2024.2	Shiyingou, Foping, Hanzhong, Shaanxi	no	no	no	33.4879	107.957	mix	feces
SYG-2	/	2024.2	Shiyingou, Foping, Hanzhong, Shaanxi	no	no	no	33.4826	107.96	Malinois	intestinal tissue
YX-1	Yangxian-1	2024.2	Yangxian, Hanzhong, Shaanxi	no	no	no	33.222	107.548	Pomeranian	anal swab
YX-2	Yangxian-2	2024.2	Yangxian, Hanzhong, Shaanxi	no	no	no	33.2351	107.555	‌Golden Retriever	anal swab
SQ-1	Shiquan-1	2024.3	Shiquan, Ankang, Shaanxi	no	no	no	33.0329	108.258	Poodle	anal swab
SQ-2	/	2024.3	Shiquan, Ankang, Shaanxi	no	no	no	33.0326	108.257	Pomeranian	anal swab
DGP-1	Daguping-1	2024.6	Daguping, Foping, Hanzhong, Shaanxi	yes	yes	yes	33.5921	107.767	Labrador	anal swab
DGP-2	Daguping-1	2024.2	Daguping, Foping, Hanzhong, Shaanxi	yes	yes	yes	33.595	107.773	mix	intestinal tissue
DGP-3	Daguping-1	2024.2	Daguping, Foping, Hanzhong, Shaanxi	yes	yes	yes	33.5941	107.773	mix	intestinal tissue
DGP-4	Daguping-1	2024.2	Daguping, Foping, Hanzhong, Shaanxi	yes	yes	yes	33.5945	107.772	mix	anal swab
DGP-5	Daguping-1	2024.4	Daguping, Foping, Hanzhong, Shaanxi	yes	yes	yes	33.591	107.769	Plott Hound	anal swab
