# Supplementary material for: Surveillance of Parvovirus in Free-Roaming Dogs in the Qinling Mountains and Assessment of the Risk of Cross-Species Transmission to Giant Pandas
Source: Animals (Basel). 2026 May 31;16(11):1686. doi: 10.3390/ani16111686 (PMC13255924; doi:10.3390/ani16111686)
Supplement: Supplementary file 1 [file animals-16-01686-s001.zip › Supplementary 8 Sample and individual counts for canine and giant panda samples across five time points..xlsx]

## Sheet: Table S8 
Category	Measure	T1: late August 2024	T2: late November–early December 2024	T3: mid‑February 2025	T4: late April 2025	T5: mid‑to‑late August 2025	Totally
Dogs sampled for pathogen detection	Number of individuals	53	60	47	70	72	102
	Number of samples	53	60	47	70	72	302
Dogs sampled for both pathogen detection and serology	Number of individuals	39	39	33	58	59	79
	Number of samples	39	39	33	58	59	228
Giant panda fecal samples	Number of samples	7	13	20	18	15	73
